# Supplementary material for: Association between an Increased Serum CCL5 Level and Pathophysiology of Degenerative Joint Disease in the Temporomandibular Joint in Females
Source: Int J Mol Sci. 2023 Feb 1;24(3):2775. doi: 10.3390/ijms24032775 (PMC9917489; doi:10.3390/ijms24032775)
Supplement: Supplementary file 1 [file ijms-24-02775-s001.zip]

Archive with 1 entries (1 files):
- ijms-2176829-supplementary.pdf
